# Supplementary material for: Monitoring Genetic Erosion of Aromatic and Medicinal Plant Species in Alentejo (South Portugal)
Source: Plants (Basel). 2023 Jul 8;12(14):2588. doi: 10.3390/plants12142588 (PMC10386371; doi:10.3390/plants12142588)
Supplement: Supplementary file 1 [file plants-12-02588-s001.zip]

Archive with 1 entries (1 files):
- plants-2477192-supplementary.pdf
